# Supplementary material for: Association of Medical Students' Reports of Interactions with the Pharmaceutical and Medical Device Industries and Medical School Policies and Characteristics: A Cross-Sectional Study
Source: PLoS Med. 2014 Oct 14;11(10):e1001743. doi: 10.1371/journal.pmed.1001743 (PMC4196737; doi:10.1371/journal.pmed.1001743)
Supplement: Table S1 — Uncalibrated AMSA score. (XLSX) [file pmed.1001743.s002.xlsx]

## Sheet: Sheet1
Scoring Dimension	Uncalibrated AMSA value, median [IQR]
Individual-Industry Interactions
Gifts	3 [2, 3]
Consulting	2 [2, 3]
Speaking bureaus	2 [1, 2]
Disclosure	2 [1, 2]
Institutional-Industry Interactions
Sales representative access	2 [2, 2]
Samples	2 [1, 2]
Purchasing/formulary committee	3 [2, 3]
Educational Activities
Travel compensation	3 [2, 3]
On-site educational events	2 [2, 2]
Scholarships	2 [1, 2]
Medical school curriculum	2 [1,3]
Ghostwriting	n/a
	2.18 [2, 2.45]
Mean Score
